# Supplementary material for: Nucleation of Poly(lactide) Partially Wet Droplets in Ternary Blends with Poly(butylene succinate) and Poly(ε-caprolactone)
Source: Macromolecules. 2020 Feb 25;53(5):1726–35. doi: 10.1021/acs.macromol.9b02295 (PMC8016171; doi:10.1021/acs.macromol.9b02295)
Supplement: Supplementary file 2 — ma9b02295_si_002.zip [file ma9b02295_si_002.zip]

Archive with 5 entries (5 files):
- Web enhanced object 4.wmv
- Web enhanced object 1.wmv
- Web enhanced object 2 A.wmv
- Web enhanced object 2 B.wmv
- Web enhanced object 3.wmv
